# Supplementary material for: Mosaic of Anodic Alumina Inherited from Anodizing of Polycrystalline Substrate in Oxalic Acid
Source: Nanomaterials (Basel). 2022 Dec 10;12(24):4406. doi: 10.3390/nano12244406 (PMC9788389; doi:10.3390/nano12244406)
Supplement: Supplementary file 1 [file nanomaterials-12-04406-s001.zip]

Archive with 1 entries (1 files):
- nanomaterials-2059645-supplementary.pdf
